# Supplementary material for: LARP1 isoform expression in human cancer cell lines
Source: RNA Biol. 2020 Apr 14;18(2):237–47. doi: 10.1080/15476286.2020.1744320 (PMC7928056; doi:10.1080/15476286.2020.1744320)
Supplement: Supplemental Material [file KRNB_A_1744320_SM8888.zip]

Archive with 7 entries (6 files):
- Supplementary information/
- Supplementary information/Supporting Data 1 combined.pdf
- Supplementary information/Supporting Data 2.pdf
- Supplementary information/Supporting Data 3.pdf
- Supplementary information/Supporting Data 4.pdf
- Supplementary information/Supporting Data 5.pdf
- Supplementary information/Supporting Data.docx
